# Supplementary material for: Multidimensional Regulatory Mechanisms of LvChia2 on Growth in the Pacific White Shrimp (Litopenaeus vannamei)
Source: Genes (Basel). 2025 Sep 19;16(9):1110. doi: 10.3390/genes16091110 (PMC12470064; doi:10.3390/genes16091110)
Supplement: Supplementary file 1 [file genes-16-01110-s001.zip]

Archive with 1 entries (1 files):
- genes-3867278-supplementary.pdf
